# Supplementary material for: Chicken blastoderms and primordial germ cells possess a higher expression of DNA repair genes and lower expression of apoptosis genes to preserve their genome stability
Source: Sci Rep. 2022 Jan 7;12:49. doi: 10.1038/s41598-021-04417-y (PMC8741993; doi:10.1038/s41598-021-04417-y)
Supplement: Supplementary file 2 — Supplementary Information 2. [file 41598_2021_4417_MOESM2_ESM.xlsx]

## Sheet: Table S1
Supplementary Table S1. Summary statistics of the RNA-seq preprocessing
Samples	Raw reads	QC passed reads	QC passed ratio	Mapped reads	Mapped ratio	Uniquely mapped reads	Uniquely mapped ratio
CEF_RNA1	140007646	131990416	0.9427	116952945	0.8861	102466808	0.8761
CEF_RNA2	136721740	126076830	0.9221	112904234	0.8955	96646004	0.856
CEF_RNA3	120156996	110819974	0.9223	99890994	0.9014	89721810	0.8982
EGK.X_RNA1	141549042	135461004	0.957	110277147	0.8141	92970838	0.8431
EGK.X_RNA2	155994076	148219000	0.9502	118621623	0.8003	99113126	0.8355
EGK.X_RNA3	133595886	126451838	0.9465	101941819	0.8062	85787804	0.8415
PGC_RNA1	128090148	120680660	0.9422	108007805	0.895	95686478	0.8859
PGC_RNA2	138077514	128951802	0.9339	115768794	0.8978	102467242	0.8851
PGC_RNA3	112885800	105556268	0.9351	93387783	0.8847	82280816	0.8811
Average	134119872	126023088	0.9391	108639238	0.8646	94126770	0.8669
QC passed reads were obtained from the Trimmomatic and FastQC. Mapped and uniquely mapped reads were obtained from the HISAT2.

## Sheet: Table S2
Supplementary Table S2. Summary of transcript types detected in CEFs, EGK.X blastoderms, and PGCs
Transcript types	CEFs	EGK.X blastoderms	PGCs
Protein coding gene	15441	15850	15849
Long non-coding RNA (lncRNA)	3769	4253	4214
MicroRNA (miRNA)	600	625	682
Pseudogene	227	242	240
small nucleolar RNA (snoRNA)	191	194	189
miscellaneous small RNA (misc_RNA)	71	68	76
Small nuclear RNA (snRNA)	38	40	44
Small Cajal body-specific RNA (scaRNA)	14	14	14
Ribosomal RNA (rRNA)	14	11	14
Mitochondrial transfer RNA (Mt_tRNA)	9	9	9
Processed pseudogene	6	7	1
Immunoglobulin variable region gene (IG_V_gene)	0	6	10
Mitochondrial ribosomal RNA (Mt_rRNA)	2	2	2
Ribozyme	2	2	2
Non-coding small RNA (sRNA)	1	0	1
Total	20385	21323	21347

## Sheet: Table S3
Supplementary Table S3. List of identified chicken-specific DNA repair pathway, apoptosis pathway, and pluripotency regulating genes
Pathways	Gene Symbol	Description	NCBI_ID	Ensembl_ID	Chromosome	Gene Start	Gene End	Strand	Gene Type
Base excision repair pathway
	OGG1	8-oxoguanine DNA glycosylase	771001	ENSGALG00000006651	12	11872813	11874795	+	pseudogene
	NTHL1	nth like DNA glycosylase 1	416551	ENSGALG00000005617	14	6660806	6665789	-	protein_coding
	NEIL1	nei like DNA glycosylase 1	770068	ENSGALG00000001586	10	3093547	3097724	+	protein_coding
	NEIL2	nei like DNA glycosylase 2	422037	ENSGALG00000016664	3	107354453	107358580	+	protein_coding
	NEIL3	nei like DNA glycosylase 3	428750	ENSGALG00000010719	4	42233732	42250523	-	protein_coding
	TRPC2L	putative short transient receptor potential channel 2-like protein	100857925	ENSGALG00000017493	1	195602594	195605798	+	protein_coding
	POLB	DNA polymerase beta	426794	ENSGALG00000040828	22	3057041	3061680	-	protein_coding
	LIG3	DNA ligase 3	417530	ENSGALG00000002288	19	4651809	4667060	-	protein_coding
	POLL	DNA polymerase lambda	423853	ENSGALG00000007753	6	23706735	23775916	+	protein_coding
	HMGB1	high mobility group box 1	395724	ENSGALG00000042875	1	176457890	176499190	+	protein_coding
	UNG	uracil DNA glycosylase	374010	ENSGALG00000021285	15	6946607	6950966	+	protein_coding
	MUTYH	mutY DNA glycosylase	424594	ENSGALG00000010226	8	21385883	21389966	-	protein_coding
	MBD4	methyl-CpG binding domain 4, DNA glycosylase	395428	ENSGALG00000020747	12	19878301	19881713	-	protein_coding
	SMUG1	single-strand-selective monofunctional uracil-DNA glycosylase 1	431025	ENSGALG00000053068	33	7715050	7717518	-	protein_coding
	MPG	N-methylpurine DNA glycosylase	416648	ENSGALG00000028691	14	12442148	12455061	+	protein_coding
	TDG	thymine DNA glycosylase	395510	ENSGALG00000031457	1	54693128	54704028	-	protein_coding
	PCNA	proliferating cell nuclear antigen	373984	ENSGALG00000029292	22	479245	482505	+	protein_coding
	POLD3	DNA polymerase delta 3, accessory subunit	419053	ENSGALG00000017307	1	195879120	195909268	+	protein_coding
	POLE	DNA polymerase epsilon, catalytic subunit	416997	ENSGALG00000007665	15	10292857	10312463	-	protein_coding
	POLE2	DNA polymerase epsilon 2, accessory subunit	423567	ENSGALG00000012237	5	57760627	57779793	-	protein_coding
	POLE3	DNA polymerase epsilon 3, accessory subunit	417275	ENSGALG00000008873	17	1807509	1811764	+	protein_coding
	POLE4	DNA polymerase epsilon 4, accessory subunit	107055326	ENSGALG00000031679	28	1000601	1001975	-	protein_coding
	FEN1	flap structure-specific endonuclease 1	769677	ENSGALG00000033781	5	488088	490498	+	protein_coding
	LIG1	DNA ligase 1	430516	ENSGALG00000043938	31	4754117	4760498	-	protein_coding
	PARP1	poly (ADP-ribose) polymerase 1	396199	ENSGALG00000009228	3	17119785	17149024	+	protein_coding
	PARP3	poly(ADP-ribose) polymerase family member 3	771158	ENSGALG00000004517	12	3551260	3554379	-	protein_coding
	PARP4	poly(ADP-ribose) polymerase family member 4	418958	ENSGALG00000034473	1	180569335	180612944	-	protein_coding
Nucleotide excision repair pathway
	RBX1	ring-box 1	418001	ENSGALG00000011993	1	49860867	49871899	-	protein_coding
	CUL4A	cullin 4A	418744	ENSGALG00000016830	1	138856050	138890288	-	protein_coding
	CUL4B	cullin 4B	422364	ENSGALG00000008559	4	16393709	16414065	+	protein_coding
	DDB1	Damage specific DNA binding protein 1	374050	ENSGALG00000042333	5	312880	326196	-	protein_coding
	DDB2	Damage specific DNA binding protein 2	423185	ENSGALG00000008218	5	23388785	23403305	-	protein_coding
	XPC	XPC complex subunit, DNA damage recognition and repair factor	416039	ENSGALG00000006357	12	11188945	11196767	-	protein_coding
	RAD23A	RAD23 homolog A, nucleotide excision repair protein	100859241	ENSGALG00000033532	30	417783	422740	-	protein_coding
	RAD23B	RAD23 homolog B, nucleotide excision repair protein	431623	ENSGALG00000015540	Z	55711213	55747828	+	protein_coding
	CETN2 / CETN1	centrin 2	422303	ENSGALG00000007510	4	11283945	11289018	+	protein_coding
	CDK7	cyclin dependent kinase 7	771294	ENSGALG00000014790	Z	21927561	21950303	+	protein_coding
	ERCC3	ERCC excision repair 3, TFIIH core complex helicase subunit	424226	ENSGALG00000011515	7	23626750	23643336	+	protein_coding
	ERCC4	ERCC excision repair 4, endonuclease catalytic subunit	416420	ENSGALG00000002981	14	1071961	1082730	+	protein_coding
	ERCC5	ERCC excision repair 5, endonuclease	428019	ENSGALG00000016860	1	144193574	144208754	-	protein_coding
	ERCC6	ERCC excision repair 6, chromatin remodeling factor	423785	ENSGALG00000006254	6	19565955	19609491	-	protein_coding
	ERCC8	ERCC excision repair 8, CSA ubiquitin ligase complex subunit	427153	ENSGALG00000014732	Z	18931084	18970451	-	protein_coding
	NMNAT1	MNAT1, CDK activating kinase assembly factor	423521	ENSGALG00000043318	21	3588412	3592563	+	protein_coding
	CCNH	cyclin H	427328	ENSGALG00000015641	Z	61202799	61212577	+	protein_coding
	GTF2H1	general transcription factor IIH subunit 1	423081	ENSGALG00000042340	5	12716288	12734783	+	protein_coding
	GTF2H2	general transcription factor IIH subunit 2	100858972	ENSGALG00000002399	Z	73221628	73232634	+	protein_coding
	GTF2H3	general transcription factor IIH subunit 3	771837	ENSGALG00000023682	15	5235774	5240703	-	protein_coding
	GTF2H5	general transcription factor IIH subunit 5	769754	ENSGALG00000013733	3	51964607	51969192	+	protein_coding
	XPA	XPA, DNA damage recognition and repair factor	395659	ENSGALG00000028998	Z	70935594	70942308	+	protein_coding
	RPA1	replication protein A1	417563	ENSGALG00000003072	19	5568657	5590184	+	protein_coding
	RPA4 / RPA2	replication protein A2	419566	ENSGALG00000000734	23	1570009	1573848	-	protein_coding
	RPA3	replication protein A3	420578	ENSGALG00000010700	2	24790712	24793994	-	protein_coding
	POLD2	DNA polymerase delta 2, accessory subunit	107057377	ENSGALG00000037932	22	5261832	5267833	+	pseudogene
	POLD3	DNA polymerase delta 3, accessory subunit	419053	ENSGALG00000017307	1	195879120	195909268	+	protein_coding
	PCNA	proliferating cell nuclear antigen	373984	ENSGALG00000029292	22	479245	482505	+	protein_coding
	POLE	DNA polymerase epsilon, catalytic subunit	416997	ENSGALG00000007665	15	10292857	10312463	-	protein_coding
	POLE2	DNA polymerase epsilon 2, accessory subunit	423567	ENSGALG00000012237	5	57760627	57779793	-	protein_coding
	POLE3	DNA polymerase epsilon 3, accessory subunit	417275	ENSGALG00000008873	17	1807509	1811764	+	protein_coding
	POLE4	DNA polymerase epsilon 4, accessory subunit	107055326	ENSGALG00000031679	28	1000601	1001975	-	protein_coding
	RFC1	replication factor C subunit 1	422788	ENSGALG00000014298	4	69316744	69353001	+	protein_coding
	RFC2	replication factor C subunit 2	396542	ENSGALG00000029449	19	2998206	3004488	+	protein_coding
	RFC3	replication factor C subunit 3	418907	ENSGALG00000017064	1	175226091	175239903	-	protein_coding
	RFC4	replication factor C subunit 4	424958	ENSGALG00000008703	9	16362069	16373062	-	protein_coding
	RFC5	replication factor C subunit 5	100859719	ENSGALG00000026517	15	11491954	11494693	-	protein_coding
	LIG1	DNA ligase 1	430516	ENSGALG00000043938	31	4754117	4760498	-	protein_coding
Mismatch repair pathway
	PMS2	PMS1 homolog 2, mismatch repair system component	101752182	ENSGALG00000003430	14	1382543	1394283	+	protein_coding
	MLH1	mutL homolog 1	420729	ENSGALG00000039169	2	45962364	45978539	+	protein_coding
	MLH3	mutL homolog 3	100859200	ENSGALG00000010304	5	38342950	38360994	-	protein_coding
	MSH2	mutS homolog 2	378799	ENSGALG00000008962	3	9267920	9295874	+	protein_coding
	MSH3	mutS homolog 3	427318	ENSGALG00000015589	Z	64140404	64257195	-	protein_coding
	MSH6	mutS homolog 6	421291	ENSGALG00000008957	3	9383316	9394077	+	protein_coding
	RFC1	replication factor C subunit 1	422788	ENSGALG00000014298	4	69316744	69353001	+	protein_coding
	RFC2	replication factor C subunit 2	396542	ENSGALG00000029449	19	2998206	3004488	+	protein_coding
	RFC3	replication factor C subunit 3	418907	ENSGALG00000017064	1	175226091	175239903	-	protein_coding
	RFC4	replication factor C subunit 4	424958	ENSGALG00000008703	9	16362069	16373062	-	protein_coding
	RFC5	replication factor C subunit 5	100859719	ENSGALG00000026517	15	11491954	11494693	-	protein_coding
	PCNA	proliferating cell nuclear antigen	373984	ENSGALG00000029292	22	479245	482505	+	protein_coding
	EXO1	exonuclease 1	421505	ENSGALG00000010748	3	35824198	35839291	-	protein_coding
	RPA1	replication protein A1	417563	ENSGALG00000003072	19	5568657	5590184	+	protein_coding
	RPA4 / RPA2	replication protein A2	419566	ENSGALG00000000734	23	1570009	1573848	-	protein_coding
	RPA3	replication protein A3	420578	ENSGALG00000010700	2	24790712	24793994	-	protein_coding
	POLD2	DNA polymerase delta 2, accessory subunit	107057377	ENSGALG00000037932	22	5261832	5267833	+	pseudogene
	POLD3	DNA polymerase delta 3, accessory subunit	419053	ENSGALG00000017307	1	195879120	195909268	+	protein_coding
	LIG1	DNA ligase 1	430516	ENSGALG00000043938	31	4754117	4760498	-	protein_coding
Non-homologous end-joining pathway
	XRCC6	X-ray repair complementing defective repair in Chinese hamster cells 6	395767	ENSGALG00000011932	1	49558421	49571511	-	protein_coding
	XRCC5	X-ray repair cross complementing 5	424222	ENSGALG00000011492	7	23496750	23539803	-	protein_coding
	DCLRE1C	DNA cross-link repair 1C	430764	ENSGALG00000013926	1	7993092	8003663	-	protein_coding
	PRKDC	protein kinase, DNA-activated, catalytic polypeptide	395376	ENSGALG00000042469	2	107917056	108001222	-	protein_coding
	POLL	DNA polymerase lambda	423853	ENSGALG00000007753	6	23706735	23775916	+	protein_coding
	DNTT	DNA nucleotidylexotransferase	396351	ENSGALG00000006983	6	22168276	22256565	+	protein_coding
	LIG4	DNA ligase 4	418764	ENSGALG00000016854	1	141655789	141659420	+	protein_coding
	XRCC4	X-ray repair cross complementing 4	427325	ENSGALG00000015620	Z	62992672	63173370	-	protein_coding
	NHEJ1	non-homologous end joining factor 1	424205	ENSGALG00000011335	7	22266262	22298170	+	protein_coding
	PARP1	Poly(ADP-ribose) polymerase 1	396199	ENSGALG00000009228	3	17119785	17149024	+	protein_coding
Homologous recombination pathway
	ATM	ATM serine/threonine kinase	395401	ENSGALG00000017159	1	181590958	181650668	-	protein_coding
	ATR	ATR serine/threonine kinase	424777	ENSGALG00000002663	9	10612524	10648117	-	protein_coding
	MDC1	mediator of DNA damage checkpoint 1	101751335	N/A	N/A	N/A	N/A	N/A	N/A
	H2AFX	H2A histone family, member X	100857391	ENSGALG00000045705	24	65508	66379	+	protein_coding
	RAD50	RAD50 double strand break repair protein	416329	ENSGALG00000006794	13	17625973	17643175	+	protein_coding
	MRE11	MRE11 homolog, double strand break repair nuclease	395555	ENSGALG00000017211	1	186935469	186955206	+	protein_coding
	NBN	nibrin	374246	ENSGALG00000037686	2	124273535	124294981	-	protein_coding
	RBBP8	RB binding protein 8, endonuclease	421071	ENSGALG00000014982	2	102827327	102859258	+	protein_coding
	TOPBP1	topoisomerase (DNA) II binding protein 1	420694	ENSGALG00000034461	2	42590764	42613882	-	protein_coding
	BARD1	BRCA1 associated RING domain 1	424010	ENSGALG00000003484	7	4211052	4254224	-	protein_coding
	BRCA1	BRCA1 DNA repair associated	373983	ENSGALG00000002781	27	7970099	7990457	-	protein_coding
	BRIP1	BRCA1 interacting protein C-terminal helicase 1	417642	ENSGALG00000005279	19	7631791	7678745	+	protein_coding
	BABAM1	BRISC and BRCA1 A complex member 1	776677	ENSGALG00000038189	28	3485092	3488497	+	protein_coding
	BABAM2	BRISC and BRCA1 A complex member 2	421417	ENSGALG00000010039	3	27531575	27695285	-	protein_coding
	BRCC3	BRCA1/BRCA2-containing complex subunit 3	422201	ENSGALG00000005383	4	2185735	2190011	+	protein_coding
	FAM175A	family with sequence similarity 175 member A	422608	ENSGALG00000011210	4	46465724	46472824	-	protein_coding
	UIMC1	ubiquitin interaction motif containing 1	416145	ENSGALG00000001158	13	11003203	11033062	+	protein_coding
	RPA1	replication protein A1	417563	ENSGALG00000003072	19	5568657	5590184	+	protein_coding
	RPA4 / RPA2	replication protein A2	419566	ENSGALG00000000734	23	1570009	1573848	-	protein_coding
	RPA3	replication protein A3	420578	ENSGALG00000010700	2	24790712	24793994	-	protein_coding
	RAD51A	RAD51 recombinase A	396086	ENSGALG00000030313	5	1172527	1180757	+	protein_coding
	RAD52	RAD52 homolog, DNA repair protein	418152	ENSGALG00000039171	1	60533520	60546631	-	protein_coding
	PALB2	partner and localizer of BRCA2	416572	ENSGALG00000006078	14	7279377	7288943	-	protein_coding
	SEM1	SEM1, 26S proteasome complex subunit	772237	ENSGALG00000009733	2	24321442	24327977	-	protein_coding
	BRCA2	BRCA2, DNA repair associated	374139	ENSGALG00000017073	1	175900477	175937209	-	protein_coding
	SYCP3	synaptonemal complex protein 3	418097	ENSGALG00000012766	1	55560638	55572432	+	protein_coding
	RAD54B	RAD54 homolog B	395449	ENSGALG00000043597	2	125967941	126027308	-	protein_coding
	RAD54L	RAD54-like (S. cerevisiae)	424611	ENSGALG00000010356	8	21923578	21941787	+	protein_coding
	POLD2	DNA polymerase delta 2, accessory subunit	107057377	ENSGALG00000037932	22	5261832	5267833	+	pseudogene
	POLD3	DNA polymerase delta 3, accessory subunit	419053	ENSGALG00000017307	1	195879120	195909268	+	protein_coding
	BLM	Bloom syndrome RecQ like helicase	415577	ENSGALG00000008256	10	20347261	20364102	-	protein_coding
	TOP3A	DNA topoisomerase III alpha	416517	ENSGALG00000005028	14	5481753	5493655	-	protein_coding
	TOP3B	DNA topoisomerase III beta	416771	ENSGALG00000030051	15	746739	761662	+	protein_coding
	MUS81	MUS81 structure-specific endonuclease subunit	101748102	N/A	N/A	N/A	N/A	N/A	N/A
	EME1	essential meiotic structure-specific endonuclease 1	422104	ENSGALG00000007676	18	10383573	10388399	-	protein_coding
	RAD51B	RAD51 paralog B	769071	ENSGALG00000009491	5	28602721	28945763	-	protein_coding
	RAD51C	RAD51 paralog C	417626	ENSGALG00000040380	19	7228177	7240979	+	protein_coding
	RAD51D	RAD51 paralog D	417528	ENSGALG00000031918	19	4622127	4626219	+	protein_coding
	XRCC2	X-ray repair cross complementing 2	420438	ENSGALG00000026865	2	6846550	6857229	-	protein_coding
	XRCC3	X-ray repair cross complementing 3	423485	ENSGALG00000011533	5	50665051	50674947	-	protein_coding
	DMC1	DNA meiotic recombinase 1	427903	ENSGALG00000012236	1	50865020	50876251	+	protein_coding
Apoptosis pathway
	TNFRSF10B	tumor necrosis factor receptor superfamily, member 10b	373904	ENSGALG00000000452	22	1415487	1422100	+	protein_coding
	FAS	Fas cell surface death receptor	395274	ENSGALG00000006351	6	20087175	20099497	+	protein_coding
	TNFRSF1A	TNF receptor superfamily member 1A	418325	ENSGALG00000039461	1	80183729	80196654	+	protein_coding
	TRADD	TNFRSF1A associated via death domain	415700	ENSGALG00000003195	11	2445774	2456359	-	protein_coding
	FADD	Fas associated via death domain	423146	ENSGALG00000007625	5	18066746	18084292	+	protein_coding
	CASP8	caspase 8	395284	ENSGALG00000008355	7	11449832	11455934	+	protein_coding
	CASP10	caspase 10	424081	ENSGALG00000046494	7	11424789	11432998	+	protein_coding
	CASP3	caspase 3	395476	ENSGALG00000010638	4	39494858	39510633	+	protein_coding
	CASP7	caspase 7	423901	ENSGALG00000008933	6	28458646	28478945	+	protein_coding
	PMAIP1	phorbol-12-myristate-13-acetate-induced protein 1	770077	ENSGALG00000035325	Z	9445555	9446532	+	protein_coding
	BBC3	BCL2 binding component 3	N/A	N/A	N/A	N/A	N/A	N/A	N/A
	BAD	BCL2 associated agonist of cell death	N/A	N/A	N/A	N/A	N/A	N/A	N/A
	BCL2L11	BCL2 like 11	107052854	ENSGALG00000051135	3	3133521	3141086	+	protein_coding
	BCL2	BCL2, apoptosis regulator	396282	ENSGALG00000012885	2	67837316	67924872	+	protein_coding
	BCL2L1	BCL2 like 1	373954	ENSGALG00000006211	20	10015064	10033228	-	protein_coding
	BID	BH3 interacting domain death agonist	395236	ENSGALG00000013039	1	61839049	61860517	-	protein_coding
	BAX	BCL2 associated X, apoptosis regulator	N/A	N/A	N/A	N/A	N/A	N/A	N/A
	BAK1	BCL2 antagonist/killer 1	419912	ENSGALG00000031493	26	4677456	4689316	+	protein_coding
	CYCS	cytochrome c, somatic	420624	ENSGALG00000011020	2	31761476	31764714	-	protein_coding
	APAF1	apoptotic peptidase activating factor 1	417926	ENSGALG00000011531	1	46718130	46743511	+	protein_coding
	CASP9	caspase 9	426970	ENSGALG00000001366	21	4924613	4930908	+	protein_coding
	MAP3K5	mitogen-activated protein kinase kinase kinase 5	421688	ENSGALG00000013892	3	55054006	55149738	+	protein_coding
	MAPK8	mitogen-activated protein kinase 8	423778	ENSGALG00000006109	6	19006936	19110449	+	protein_coding
	MAPK9	mitogen-activated protein kinase 9	395983	ENSGALG00000039099	13	14644938	14665124	+	protein_coding
	MAPK10	mitogen-activated protein kinase 10	422592	ENSGALG00000011109	4	45932534	46032124	-	protein_coding
Pluripotency regulating pathway
	LIF	leukemia inhibitory factor	427718	N/A	N/A	N/A	N/A	N/A	N/A
	LIFR	LIF receptor subunit alpha	395262	ENSGALG00000003733	Z	12007437	12057034	-	protein_coding
	JAK1	Janus kinase 1	395681	ENSGALG00000011031	8	28552333	28603383	-	protein_coding
	STAT3	signal transducer and activator of transcription 3	420027	ENSGALG00000003267	27	7716059	7727343	-	protein_coding
	KLF4	Kruppel like factor 4	770254	ENSGALG00000026928	Z	55788643	55792227	-	protein_coding
	SOX2	SRY-box 2	396105	ENSGALG00000043460	9	17025522	17026706	-	protein_coding
	MYC	v-myc avian myelocytomatosis viral oncogene homolog	420332	ENSGALG00000033631	2	139734098	139738744	+	protein_coding
	MAPK3	mitogen-activated protein kinase 3	373953	ENSGALG00000001501	15	801554	828953	+	protein_coding
	PIK3CA	phosphatidylinositol-4,5-bisphosphate 3-kinase catalytic subunit alpha	424971	ENSGALG00000008934	9	17701501	17719909	-	protein_coding
	AKT1	AKT serine/threonine kinase 1	395928	ENSGALG00000011620	5	51789219	51852080	-	protein_coding
	NANOG	Nanog homeobox	100272166	ENSGALG00000027772	1	75593243	75596024	-	protein_coding
	INHBA	inhibin beta A subunit	396361	ENSGALG00000034616	2	50572648	50587618	-	protein_coding
	ACVR1C	activin A receptor type 1C	424325	ENSGALG00000041257	7	36236395	36252054	-	protein_coding
	BMP4	bone morphogenetic protein 4	396165	ENSGALG00000012429	5	58714564	58717395	-	protein_coding
	BMPR1A	bone morphogenetic protein receptor type 1A	396308	ENSGALG00000002003	6	3229366	3305485	+	protein_coding
	SMAD1	SMAD family member 1	395680	ENSGALG00000009977	4	31116058	31162776	+	protein_coding
	WNT3A	Wnt family member 3A	395396	ENSGALG00000042657	2	2551903	2634749	-	protein_coding
	FZD7	frizzled class receptor 7	374060	ENSGALG00000034973	7	11682384	11685456	+	protein_coding
	DVL1	dishevelled segment polarity protein 1	419416	ENSGALG00000001600	21	2277331	2335088	+	protein_coding
	Pou5f3/POUV	POU domain class 5 transcription factor 3	427781	ENSGALG00000031482	17	823420	837030	-	protein_coding
	FGF2	fibroblast growth factor 2	396413	ENSGALG00000011835	4	53577145	53603062	-	protein_coding
	FGFR1	fibroblast growth factor receptor 1	396516	ENSGALG00000039786	22	2646153	2661037	-	protein_coding
	IGF1	insulin like growth factor 1	418090	ENSGALG00000012755	1	55281097	55330373	+	protein_coding
	IGF1R	insulin like growth factor 1 receptor	395889	ENSGALG00000040651	10	17124105	17264663	-	protein_coding
	KAT6A	lysine acetyltransferase 6A	426789	ENSGALG00000003641	22	2982759	3009704	-	protein_coding
	BMI1	BMI1 proto-oncogene, polycomb ring finger	493647	ENSGALG00000041267	2	17732934	17742871	-	protein_coding
				N/A = not in current annotation release

## Sheet: Table S4
Supplementary Table S4. List of clusters containing DNA repair pathway, apoptosis pathway, and pluripotency regulating genes
Cluster ID	DNA repair pathway genes	Apoptosis pathway genes	Pluripotency regulating genes	Other genes
1	0	0	1 (KLF4)	311
2	9 (GTF2H2, BARD1, BRIP1, CETN1, POLE, XRCC6, CCNH, RFC2, LIG1)	3 (MAPK8, BID, MAPK9)	1 (SMAD1)	282
4	0	1 (MAPK10)	1 (IGF-I)	129
6	3 (POLL, POLE3, RBX1)	0	0	229
7	0	0	1 (BMP4)	59
8	1 (XRCC4)	0	0	106
9	3 (MUTYH, MLH1, RAD52)	0	0	173
10	4 (SHFM1, ERCC3, GTF2H5, RAD23A)	1 (BCL2L1)	3 (BMPR1A, PIK3CA, MYC)	317
11	9 (PMS2, RFC4, MLH3, RBBP8, POLD3, TOP3B, RAD51, TOPBP1, GTF2H1)	1 (CASP3)	0	565
12	1 (PARP4)	0	1 (AKT1)	334
13	1 (NMNAT1)	0	0	109
15	2 (RAD51B, RAD51D)	2 (CASP9, BCL2)	0	197
16	1 (DNTT)	0	0	483
18	2 (POLE2, BABAM1)	1 (FADD)	0	233
19	7 (BRCC3, NTHL1, PALB2, RAD54L, RPA3, NBN, H2AFX)	1 (CASP7)	0	275
20	3 (RAD23B, PCNA, HMGB1)	0	0	203
21	2 (NHEJ1, SYCP3)	0	0	258
23	6 (XPC, DDB2, MSH3, UNG, GTF2H3, RFC5)	0	0	212
24	0	1 (PMAIP1)	0	194
25	4 (TRPC2L, MBD4, MPG, RAD51C)	0	0	221
26	9 (RPA2, ATR, ERCC6, RAD50, BLM, BRE, BRCA2, MRE11, PRKDC)	0	1 (FZD7)	363
28	2 (EXO1, RFC3)	0	0	117
29	0	0	1 (SOX2)	136
30	5 (LIG3, MSH2, RFC1, XPA, FEN1)	0	0	196
31	1 (DDB1)	1 (CYCS)	1 (MAPK3)	149
32	0	0	1 (WNT3A)	87
33	0	0	1 (STAT3)	94
35	5 (BRCA1, RPA1, CUL4B, MSH6, TDG)	0	1 (KAT6A)	271
36	0	0	1 (FGFR1)	107
38	1 (DCLRE1C)	0	0	181
39	1 (XRCC5)	0	0	268
40	1 (CUL4A)	1 (APAF1)	0	180
43	3 (ERCC4, CDK7, ERCC5)	1 (CASP8)	1 (BMI1)	289
44	1 (DMC1)	0	1 (ACVR1C)	509
46	1 (NEIL2)	0	0	196
48	0	1 (TNFRSF10B)	0	37
49	6 (UIMC1, XRCC3, LIG4, POLB, RAD54B, SMUG1)	0	0	307
50	0	0	1 (INHBA)	42
52	0	1 (MAP3K5)	0	90
53	0	1 (CASP10)	0	123
55	0	0	1 (JAK1)	80
61	0	1 (FAS)	1 (FGF2)	97
66	0	1 (BAK1)	1 (DVL1)	115
68	1 (ATM)	0	0	113
71	0	1 (TNFRSF1A)	0	71
72	2 (NEIL1, XRCC2)	0	0	138
73	1 (FAM175A)	0	0	70
74	3 (TOP3A, EME1, ERCC8)	0	0	317
75	1 (PARP3)	0	0	103
76	0	0	1 (IGF1R)	99
80	1 (NEIL3)	1 (BCL2L11)	0	131
83	1 (POLE4)	0	0	175
89	1 (PARP1)	0	0	109
90	0	1 (TRADD)	0	73
91	0	0	1 (LIFR)	42
99	0	0	2 (NANOG, Pou5f3)	19

## Sheet: Table S5
Supplementary Table S5. Gene-specific primers used for the RT-qPCR analysis in this study
Pathway	Gene symbol	NCBI gene ID	mRNA ID	Forward primer	Reverse primer	Size (bps)
BER	NEIL2	422037	NM_001277833	CAGGGCTGGGGAACATCATT	GCCAGTTGGAGGTGAACTGA	135
BER	UNG	374010	NM_204189	ATGCGCAGGAACAAAGAGGT	AATGCCATCAGCTCCACGAA	131
BER/NER/MMR	PCNA	373984	NM_204170	CCTGTGCAAAAGACGGTGTG	GTCAGCTGGACTGGCTCATT	136
NER/MMR	RFC3	418907	NM_001006276	TAGCGCAATCCCAGCAACTT	AGTCTGCAGGTTGCCATGTA	139
NHEJ	DNTT	396351	NM_205389	TGGGGATGACCAGAAGGACA	TCCAGCACCTCTGGGTATGA	127
NHEJ	LIG4	418764	NM_001030816	TAAGCGAGGCAGGTTGACTG	CCACTTTTGCTCGAGTGCTG	142
HR	BRCA1	373983	NM_204169	TGTTGTTGTTGTGCAGCCAG	CACTCAAAGCAAGCAACGCT	123
HR	FAM175A	422608	NM_001031144	GCGCAAAGTCAAAGTCACCA	TGCTACTCAGTGCGAGCTTT	128
Apoptosis	FAS	395274	NM_001199487	TCGGTGTGAACATTGCGAGT	TGCTGCAGCTGTGTTACCTT	145
Apoptosis	TNFRSF1A	418325	NM_001030779	GCAGGATACTGTGTGTGGCT	GGCTTACACCTGCAAACTGC	144
Apoptosis	BAK1	419912	NM_001030920	CCGCCATATGCTGAAGTCCT	GCCATGCAGTAACCGAAACC	138
Apoptosis	MAP3K5	421688	XM_015284184	ACTCTTGAAGGTGGCACAGG	TATCCACTCGCTGCCGAATC	137
Pluripotency	NANOG	100272166	NM_001146142	AGAAGTACCTCAGCCCCCAT	AGGGAAGCCCTGGTGAAATG	215
	GAPDH	374193	NM_204305	TGATGCCCCCATGTTTGTGA	ACCCTCCACAATGCCAAAGT	142
